# Supplementary material for: Diet Quality, Microbial Lignan Metabolites, and Cardiometabolic Health among US Adults
Source: Nutrients. 2023 Mar 15;15(6):1412. doi: 10.3390/nu15061412 (PMC10054147; doi:10.3390/nu15061412)
Supplement: Supplementary file 1 [file nutrients-15-01412-s001.zip]

Archive with 1 entries (1 files):
- nutrients-2235853-supplementary.pdf
